# Supplementary material for: Integrated Approaches and Practical Recommendations in Patient Care Identified with 5q Spinal Muscular Atrophy through Newborn Screening
Source: Genes (Basel). 2024 Jun 29;15(7):858. doi: 10.3390/genes15070858 (PMC11276409; doi:10.3390/genes15070858)
Supplement: Supplementary file 1 [file genes-15-00858-s001.zip]

Archive with 1 entries (1 files):
- genes-3054385-supplementary.pdf
